# Supplementary material for: Characterization of NLRP3 Inflammasome Activation in the Onset of Diabetic Retinopathy
Source: Int J Mol Sci. 2022 Nov 21;23(22):14471. doi: 10.3390/ijms232214471 (PMC9697159; doi:10.3390/ijms232214471)
Supplement: Supplementary file 1 [file ijms-23-14471-s001.zip]

Archive with 1 entries (1 files):
- ijms-1969609-supplementary.pdf
